# Supplementary material for: Exploiting orthology and de novo transcriptome assembly to refine target sequence information
Source: BMC Med Genomics. 2019 May 23;12:69. doi: 10.1186/s12920-019-0524-5 (PMC6533699; doi:10.1186/s12920-019-0524-5)
Supplement: Supplementary file 1 — An overview of the RNA-Seq samples. (XLSX 12 kb) [file 12920_2019_524_MOESM1_ESM.xlsx]

## Sheet: Tabelle1
Species	Reference	Repository	Accession	Sample_name	Sequencer	tissue
Macaca fascicularis	this study	GEO	GSE120935	GSM3421784	Illumina Hiseq3000	cerebral cortex
Macaca fascicularis	this study	GEO	GSE120935	GSM3421785	Illumina Hiseq3000	cerebral cortex
Macaca fascicularis	this study	GEO	GSE120935	GSM3421786	Illumina Hiseq3000	cerebral cortex
Macaca fascicularis	this study	GEO	GSE120935	GSM3421790	Illumina Hiseq3000	kidney (cortex)
Macaca fascicularis	this study	GEO	GSE120935	GSM3421791	Illumina Hiseq3000	kidney (cortex)
Macaca fascicularis	this study	GEO	GSE120935	GSM3421792	Illumina Hiseq3000	kidney (cortex)
Macaca fascicularis	this study	GEO	GSE120935	GSM3421787	Illumina Hiseq3000	liver
Macaca fascicularis	this study	GEO	GSE120935	GSM3421788	Illumina Hiseq3000	liver
Macaca fascicularis	this study	GEO	GSE120935	GSM3421789	Illumina Hiseq3000	liver
Macaca fascicularis	this study	GEO	GSE120935	GSM3421793	Illumina Hiseq3000	cerebral cortex
Macaca fascicularis	this study	GEO	GSE120935	GSM3421794	Illumina Hiseq3000	cerebral cortex
Macaca fascicularis	this study	GEO	GSE120935	GSM3421795	Illumina Hiseq3000	cerebral cortex
Macaca fascicularis	this study	GEO	GSE120935	GSM3421799	Illumina Hiseq3000	kidney (cortex)
Macaca fascicularis	this study	GEO	GSE120935	GSM3421800	Illumina Hiseq3000	kidney (cortex)
Macaca fascicularis	this study	GEO	GSE120935	GSM3421801	Illumina Hiseq3000	kidney (cortex)
Macaca fascicularis	this study	GEO	GSE120935	GSM3421796	Illumina Hiseq3000	liver
Macaca fascicularis	this study	GEO	GSE120935	GSM3421797	Illumina Hiseq3000	liver
Macaca fascicularis	this study	GEO	GSE120935	GSM3421798	Illumina Hiseq3000	liver
Mus musculus	Fushan_GSE43013	GEO	SRP017611	GSM1055018	Illumina HiSeq2000	whole liver
Mus musculus	Fushan_GSE43013	GEO	SRP017611	GSM1055019	Illumina HiSeq2000	whole liver
Mus musculus	Fushan_GSE43013	GEO	SRP017611	GSM1055020	Illumina HiSeq2000	whole liver
Mus musculus	Fushan_GSE43013	GEO	SRP017611	GSM1055066	Illumina HiSeq2000	whole kidney
Mus musculus	Fushan_GSE43013	GEO	SRP017611	GSM1055067	Illumina HiSeq2000	whole kidney
Mus musculus	Fushan_GSE43013	GEO	SRP017611	GSM1055068	Illumina HiSeq2000	whole kidney
Mus musculus	Fushan_GSE43013	GEO	SRP017611	GSM1055111	Illumina HiSeq2000	frontal parts of brain
Mus musculus	Fushan_GSE43013	GEO	SRP017611	GSM1055112	Illumina HiSeq2000	frontal parts of brain
Mus musculus	Fushan_GSE43013	GEO	SRP017611	GSM1055113	Illumina HiSeq2000	frontal parts of brain
Rattus norvegicus	Fushan_GSE43013	GEO	SRP017611	GSM1055025	Illumina HiSeq2000	whole liver
Rattus norvegicus	Fushan_GSE43013	GEO	SRP017611	GSM1055026	Illumina HiSeq2000	whole liver
Rattus norvegicus	Fushan_GSE43013	GEO	SRP017611	GSM1055027	Illumina HiSeq2000	whole liver
Rattus norvegicus	Fushan_GSE43013	GEO	SRP017611	GSM1055075	Illumina HiSeq2000	whole kidney
Rattus norvegicus	Fushan_GSE43013	GEO	SRP017611	GSM1055076	Illumina HiSeq2000	whole kidney
Rattus norvegicus	Fushan_GSE43013	GEO	SRP017611	GSM1055077	Illumina HiSeq2000	whole kidney
Rattus norvegicus	Fushan_GSE43013	GEO	SRP017611	GSM1055120	Illumina HiSeq2000	frontal parts of brain
Rattus norvegicus	Fushan_GSE43013	GEO	SRP017611	GSM1055121	Illumina HiSeq2000	frontal parts of brain
Rattus norvegicus	Fushan_GSE43013	GEO	SRP017611	GSM1055122	Illumina HiSeq2000	frontal parts of brain
Canis lupus familiaris	Fushan_GSE43013	GEO	SRP017611	GSM1054992	Illumina HiSeq2000	whole liver
Canis lupus familiaris	Fushan_GSE43013	GEO	SRP017611	GSM1054993	Illumina HiSeq2000	whole liver
Canis lupus familiaris	Fushan_GSE43013	GEO	SRP017611	GSM1055042	Illumina HiSeq2000	whole kidney
Canis lupus familiaris	Fushan_GSE43013	GEO	SRP017611	GSM1055043	Illumina HiSeq2000	whole kidney
Canis lupus familiaris	Fushan_GSE43013	GEO	SRP017611	GSM1055087	Illumina HiSeq2000	frontal parts of brain
Canis lupus familiaris	Fushan_GSE43013	GEO	SRP017611	GSM1055088	Illumina HiSeq2000	frontal parts of brain
Sus scrofa	Fushan_GSE43013	GEO	SRP017611	GSM1055031	Illumina HiSeq2000	whole liver
Sus scrofa	Fushan_GSE43013	GEO	SRP017611	GSM1055032	Illumina HiSeq2000	whole liver
Sus scrofa	Fushan_GSE43013	GEO	SRP017611	GSM1055078	Illumina HiSeq2000	whole kidney
Sus scrofa	Fushan_GSE43013	GEO	SRP017611	GSM1055079	Illumina HiSeq2000	whole kidney
Sus scrofa	Fushan_GSE43013	GEO	SRP017611	GSM1055123	Illumina HiSeq2000	frontal parts of brain
Sus scrofa	Fushan_GSE43013	GEO	SRP017611	GSM1055124	Illumina HiSeq2000	frontal parts of brain
Homo sapiens	Human_Protein_Atlas	ArrayExpress	E-MTAB-1733	ERR315432	Illumina HiSeq2000 and 2500	cerebral cortex
Homo sapiens	Human_Protein_Atlas	ArrayExpress	E-MTAB-1733	ERR315455	Illumina HiSeq2000 and 2500	cerebral cortex
Homo sapiens	Human_Protein_Atlas	ArrayExpress	E-MTAB-1733	ERR315477	Illumina HiSeq2000 and 2500	cerebral cortex
Homo sapiens	Human_Protein_Atlas	ArrayExpress	E-MTAB-1733	ERR315383	Illumina HiSeq2000 and 2500	kidney
Homo sapiens	Human_Protein_Atlas	ArrayExpress	E-MTAB-1733	ERR315443	Illumina HiSeq2000 and 2500	kidney
Homo sapiens	Human_Protein_Atlas	ArrayExpress	E-MTAB-1733	ERR315468	Illumina HiSeq2000 and 2500	kidney
Homo sapiens	Human_Protein_Atlas	ArrayExpress	E-MTAB-1733	ERR315494	Illumina HiSeq2000 and 2500	kidney
Homo sapiens	Human_Protein_Atlas	ArrayExpress	E-MTAB-1733	ERR315327	Illumina HiSeq2000 and 2500	liver
Homo sapiens	Human_Protein_Atlas	ArrayExpress	E-MTAB-1733	ERR315394	Illumina HiSeq2000 and 2500	liver
Homo sapiens	Human_Protein_Atlas	ArrayExpress	E-MTAB-1733	ERR315414	Illumina HiSeq2000 and 2500	liver
Homo sapiens	Human_Protein_Atlas	ArrayExpress	E-MTAB-1733	ERR315451	Illumina HiSeq2000 and 2500	liver
Homo sapiens	Human_Protein_Atlas	ArrayExpress	E-MTAB-1733	ERR315463	Illumina HiSeq2000 and 2500	liver
