# Supplementary material for: Exploiting orthology and de novo transcriptome assembly to refine target sequence information
Source: BMC Med Genomics. 2019 May 23;12:69. doi: 10.1186/s12920-019-0524-5 (PMC6533699; doi:10.1186/s12920-019-0524-5)
Supplement: Supplementary file 3 — TransRate results for all investigated species. (CSV 2 kb) [file 12920_2019_524_MOESM3_ESM.csv]

species	assembler	tissue	n_contigs	min_contig_len	max_contig_len	mean_contig_len	n_under200	n_contigs_with_ORF	covered_by_ORF
cyno	binpacker	brain	346391	200	32640	1230,61399	0	62637	34,73013
cyno	binpacker	liver	317055	200	32053	1153,38014	0	53337	34,83755
cyno	binpacker	kidney	325290	200	27390	1180,61407	0	56922	35,01644
cyno	spades	brain	1050545	41	26661	376,17778	552851	47810	35,4083
cyno	spades	liver	812331	54	24145	431,446	391163	43165	34,67426
cyno	spades	kidney	888010	55	27151	409,34859	442018	44147	34,87631
dog	binpacker	brain	44703	200	27224	1614,50147	0	20315	51,23599
dog	binpacker	liver	35143	200	17944	1321,32886	0	15247	53,9185
dog	binpacker	kidney	38950	201	22476	1415,2582	0	18019	53,45446
dog	spades	brain	107082	65	32252	682,79916	36269	18859	50,87724
dog	spades	liver	88261	65	15889	611,85028	29930	15598	52,61221
dog	spades	kidney	107082	65	32252	682,79916	36269	18859	50,87724
human	binpacker	brain	165810	200	30531	1367,92216	0	42581	39,77183
human	binpacker	liver	88083	201	27458	1383,31705	0	29226	45,92396
human	binpacker	kidney	128530	200	23822	1355,57552	0	37009	43,57761
human	spades	brain	416904	49	23659	461,64561	166832	29721	41,01498
human	spades	liver	265733	49	17683	400,30752	121774	20427	46,8971
human	spades	kidney	360949	49	24480	402,00274	162034	24851	45,61021
mouse	binpacker	brain	68734	201	23400	1548,06122	0	24630	46,20585
mouse	binpacker	liver	35944	200	17404	1396,13254	0	14697	52,81885
mouse	binpacker	kidney	42561	200	21694	1555,79589	0	18036	51,3919
mouse	spades	brain	170275	66	31079	633,78021	57942	22584	44,74552
mouse	spades	liver	82950	65	17424	678,22522	27438	14758	51,0645
mouse	spades	kidney	101447	65	21694	696,54394	33818	17295	49,57427
pig	binpacker	brain	61933	200	24820	1518,60766	0	24822	49,93484
pig	binpacker	liver	37620	200	18047	1279,26917	0	16114	55,29349
pig	binpacker	kidney	39922	201	17558	1343,59366	0	18032	54,42085
pig	spades	brain	148174	65	22779	635,33137	51101	23072	49,29887
pig	spades	liver	87106	66	17837	616,36797	28535	16106	54,65662
pig	spades	kidney	91395	65	20214	630,42916	30280	17233	54,34056
rat	binpacker	brain	59378	200	21744	1605,7897	0	22829	46,43963
rat	binpacker	liver	52636	201	17162	1308,16819	0	17576	48,32051
rat	binpacker	kidney	42176	200	28641	1616,79209	0	18856	51,17103
rat	spades	brain	145855	66	23047	668,98555	49721	21080	44,81478
rat	spades	liver	139031	65	21724	584,42872	48551	17946	46,23202
rat	spades	kidney	99286	65	16204	732,53889	32986	18211	49,56931
